# Supplementary material for: Conversion of Retinyl Palmitate to Retinol by Wheat Bran Endogenous Lipase Reduces Vitamin A Stability
Source: Foods. 2023 Dec 25;13(1):80. doi: 10.3390/foods13010080 (PMC10778787; doi:10.3390/foods13010080)
Supplement: Supplementary file 1 [file foods-13-00080-s001.zip]

Archive with 1 entries (1 files):
- foods-2720105-supplementary.pdf
